# Supplementary material for: Assessing the Effectiveness of Intergenerational Virtual Service-Learning Intervention on Loneliness and Ageism: A Pre-Post Study
Source: Healthcare (Basel). 2022 May 12;10(5):893. doi: 10.3390/healthcare10050893 (PMC9141066; doi:10.3390/healthcare10050893)
Supplement: Supplementary file 1 [file healthcare-10-00893-s001.zip]

Archive with 1 entries (1 files):
- healthcare-1687515-supplementary.pdf
